# Supplementary material for: Analytical validation of a novel comprehensive genomic profiling informed circulating tumor DNA monitoring assay for solid tumors
Source: PLoS One. 2024 May 16;19(5):e0302129. doi: 10.1371/journal.pone.0302129 (PMC11098318; doi:10.1371/journal.pone.0302129)
Supplement: S1 Table — (XLSX) [file pone.0302129.s004.xlsx]

## Sheet: DG_table
Disease group	Disease Ontology
adenoid cystic carcinoma	head and neck adenoid cystic carcinoma
adenoid cystic carcinoma	salivary gland adenoid cystic carcinoma
adenoid cystic carcinoma	unknown primary adenoid cystic carcinoma
adenoid cystic carcinoma	trachea adenoid cystic carcinoma
adenoid cystic carcinoma	lung adenoid cystic carcinoma
adenoid cystic carcinoma	vulva adenoid cystic carcinoma
adenoid cystic carcinoma	breast adenoid cystic carcinoma
adrenal gland	adrenal gland cortical carcinoma
anus	anus squamous cell carcinoma (scc)
anus	anus basaloid carcinoma
anus	anus carcinoma (nos)
anus	anus adenosquamous carcinoma
appendix	appendix adenocarcinoma
appendix	appendix mucinous neoplasm
biliary	gallbladder adenocarcinoma
biliary	gallbladder adenosquamous carcinoma
biliary	gallbladder squamous cell carcinoma (scc)
biliary	gallbladder carcinoma
bladder	bladder squamous cell carcinoma (scc)
bladder	bladder urothelial (transitional cell) carcinoma
bladder	bladder adenocarcinoma
bladder	bladder carcinoma (nos)
bone sarcoma	bone chordoma
bone sarcoma	bone giant cell tumor
bone sarcoma	bone osteosarcoma
bone sarcoma	soft tissue osteosarcoma (extraskeletal)
bone sarcoma	bone adamantinoma
bone sarcoma	head and neck odontogenic carcinoma
bone sarcoma	bone sarcoma (nos)
bone sarcoma	bone odontogenic carcinoma
breast	breast invasive ductal carcinoma (idc)
breast	breast carcinoma (nos)
breast	breast phyllodes tumor
breast	breast invasive lobular carcinoma (ilc)
breast	breast metaplastic carcinoma
breast	breast mucinous carcinoma
breast	breast papillary carcinoma
carcinoid	unknown primary carcinoid
carcinoid	lung atypical carcinoid
carcinoid	small intestine carcinoid
carcinoid	appendix goblet cell carcinoid (gcc)
carcinoid	lung typical carcinoid
carcinoid	colon carcinoid tumor
carcinoid	rectum carcinoid tumor
cervix	cervix adenocarcinoma
cervix	cervix squamous cell carcinoma (scc)
cervix	cervix adenosquamous carcinoma
cervix	cervix undifferentiated carcinoma
cervix	cervix clear cell adenocarcinoma
cholangiocarcinoma	intra-hepatic cholangiocarcinoma
cholangiocarcinoma	extra-hepatic cholangiocarcinoma
cholangiocarcinoma	liver mixed hepatocellular cholangiocarcinoma
cns non-glioma	brain meningioma
cns non-glioma	brain medulloblastoma
cns non-glioma	brain embryonal tumor
cns non-glioma	brain ependymoma
cns non-glioma	brain craniopharyngioma
cns non-glioma	spine ependymoma
cns non-glioma	brain melanocytoma
cns non-glioma	brain neurocytoma
cns non-glioma	brain ganglioneuroblastoma
cns non-glioma	brain atypical teratoid rhabdoid tumor (atrt)
cns non-glioma	brain choroid plexus tumor
cns non-glioma	spine meningioma
cns non-glioma	brain pineal parenchymal tumor of intermediate differentiation (pptid)
cns non-glioma	brain pineoblastoma
cns non-glioma	brain primitive neuroectoderm tumor (pnet)
cns non-glioma	brain dysembryonic neuroepithelial tumor (dnet)
cns non-glioma	brain hemangiopericytoma
crc	colon adenocarcinoma (crc)
crc	rectum adenocarcinoma (crc)
crc	colon adenosquamous carcinoma
crc	rectum squamous cell carcinoma (scc)
cup	unknown primary urothelial carcinoma
cup	unknown primary carcinoma (cup) (nos)
cup	unknown primary adenocarcinoma
cup	unknown primary serous carcinoma
cup	unknown primary squamous cell carcinoma (scc)
cup	unknown primary sarcomatoid carcinoma
cup	unknown primary undifferentiated large cell carcinoma
cup	unknown primary endometrioid carcinoma
cup	unknown primary carcinosarcoma
cup	unknown primary myoepithelial carcinoma
cup	unknown primary adenosarcoma
cup	unknown primary mucoepidermoid carcinoma
endocrine-neuro	pancreas islet cell tumor
endocrine-neuro	thyroid medullary carcinoma
endocrine-neuro	parathyroid carcinoma
endocrine-neuro	adrenal gland neuroblastoma
endocrine-neuro	adrenal gland pheochromocytoma
endocrine-neuro	pituitary carcinoma
endometrial	uterus endometrial adenocarcinoma endometrioid
endometrial	uterus endometrial adenocarcinoma (nos)
endometrial	uterus endometrial adenocarcinoma papillary serous
endometrial	uterus endometrial adenocarcinoma clear cell
endometrial	uterus endometrial adenocarcinoma mixed histology
endometrial	uterus endometrial squamous cell carcinoma (scc)
esophagus	esophagus adenocarcinoma
esophagus	gastroesophageal junction adenocarcinoma
esophagus	esophagus squamous cell carcinoma (scc)
esophagus	esophagus carcinoma (nos)
esophagus	esophagus adenosquamous carcinoma
fallopian tube	fallopian tube adenocarcinoma
fallopian tube	fallopian tube serous carcinoma
fallopian tube	fallopian tube carcinosarcoma
fallopian tube	fallopian tube carcinoma mixed histology
fallopian tube	fallopian tube endometrioid carcinoma
female genital	vagina squamous cell carcinoma (scc)
female genital	vulva squamous cell carcinoma (scc)
female genital	vagina adenocarcinoma
female genital	vulva adenocarcinoma
female-neuro	breast neuroendocrine carcinoma
female-neuro	ovary neuroendocrine carcinoma
female-neuro	uterus neuroendocrine carcinoma
female-neuro	cervix neuroendocrine carcinoma
female-neuro	vagina neuroendocrine carcinoma
germ cell	ovary germ cell tumor
germ cell	testis germ cell tumor (non-seminoma)
germ cell	testis germ cell tumor (seminoma)
germ cell	unknown primary germ cell tumor
germ cell	testis germ cell tumor (mixed)
germ cell	mediastinum germ cell tumor
germ cell	retroperitoneum germ cell tumor
germ cell	ovary sertoli-leydig cell tumor
germ cell	teratoma
germ cell	pineal gland germinoma
germ cell	brain germ cell tumor
gi-neuro	colon neuroendocrine carcinoma
gi-neuro	small intestine neuroendocrine carcinoma
gi-neuro	stomach neuroendocrine carcinoma
gi-neuro	duodenum neuroendocrine carcinoma
gi-neuro	rectum neuroendocrine carcinoma
gi-neuro	esophagus neuroendocrine carcinoma
gi-neuro	small intestine gastrointestinal neuroectodermal tumor
gist	stomach gist
gist	unknown primary gist
gist	colon gist
gist	small intestine gist
glioma	brain glioma (nos)
glioma	brain glioblastoma (gbm)
glioma	brain anaplastic astrocytoma
glioma	brain astrocytoma
glioma	brain oligodendroglioma
glioma	brain ganglioglioma
glioma	brain gliosarcoma
glioma	brain anaplastic meningioma
glioma	brain astrocytoma pilocytic
glioma	brain anaplastic oligodendroglioma
glioma	brain pleomorphic xanthoastrocytoma
glioma	brain astrocytoma pilomyxoid
glioma	spine glioma (nos)
glioma	brain oligoastrocytoma
head and neck	head and neck squamous cell carcinoma (hnscc)
head and neck	nasopharynx and paranasal sinuses undifferentiated carcinoma
head and neck	head and neck mucoepidermoid carcinoma
head and neck	head and neck carcinoma (nos)
head and neck	head and neck spindle cell carcinoma
head and neck	nasopharynx and paranasal sinuses squamous cell carcinoma (scc)
head and neck	nasopharynx and paranasal sinuses adenocarcinoma
head and neck	trachea squamous cell carcinoma (scc)
head and neck	head and neck myoepithelial carcinoma
head and neck	head and neck adenocarcinoma
head and neck	head and neck squamous papilloma
head and neck	nasopharynx and paranasal sinuses lymphoepithelioma
head and neck-neuro	head and neck esthesioneuroblastoma
head and neck-neuro	head and neck neuroendocrine carcinoma
head and neck-neuro	nasopharynx and paranasal sinuses esthesioneuroblastoma
head and neck-neuro	head and neck ameloblastoma
kidney	kidney clear cell carcinoma
kidney	kidney carcinoma (nos)
kidney	kidney renal cell carcinoma
kidney	kidney sarcomatoid carcinoma
kidney	kidney urothelial carcinoma
kidney	kidney chromophobe carcinoma
kidney	kidney renal papillary carcinoma
kidney	kidney wilms tumor
kidney	kidney collecting duct carcinoma
kidney	kidney medullary carcinoma
leiomyosarcoma	soft tissue leiomyosarcoma
leiomyosarcoma	uterus leiomyosarcoma
leiomyosarcoma	unknown primary leiomyosarcoma
leiomyosarcoma	stomach leiomyosarcoma
liver	liver hepatocellular carcinoma (hcc)
liver	liver hepatocellular carcinoma (flo)
liver	liver hepatoblastoma
male genital	penis squamous cell carcinoma (scc)
male genital	scrotum squamous cell carcinoma (scc)
male-neuro	prostate neuroendocrine carcinoma
melanoma	skin melanoma
melanoma	unknown primary melanoma
melanoma	vulva melanoma
melanoma	eye intraocular melanoma
melanoma	head and neck melanoma
melanoma	anus melanoma
melanoma	skin desmoplastic melanoma
melanoma	vagina melanoma
mesothelioma	pleura mesothelioma
mesothelioma	peritoneum mesothelioma
mesothelioma	mesothelioma (nos)
mesothelioma	testis mesothelioma
nsclc	lung adenocarcinoma
nsclc	lung large cell neuroendocrine carcinoma
nsclc	lung squamous cell carcinoma (scc)
nsclc	lung sarcomatoid carcinoma
nsclc	lung non-small cell lung carcinoma (nsclc) (nos)
nsclc	lung adenosquamous carcinoma
nsclc	lung large cell carcinoma
nsclc	lung carcinosarcoma
other	eye lacrimal duct carcinoma
other	uterus endometrial stromal sarcoma
other	soft tissue angiosarcoma
other	rhabdomyosarcoma (nos)
other	soft tissue solitary fibrous tumor
other	histiocytosis (nos)
other	bladder neuroendocrine carcinoma
other	pineal parenchymal tumor
other	brain hemangioblastoma
other	breast angiosarcoma
other	plasmacytoma
other	uterus sarcoma (nos)
other	skin melanocytic lesion
other	testis sertoli cell tumor
other	diffuse large b-cell lymphoma (dlbcl) (nos)
other	follicular dendritic cell sarcoma
other	placenta trophoblastic tumor
other	pituitary adenoma
other	bone chondrosarcoma
other	uterus leiomyomatosis
other	liver angiosarcoma
other	lung pulmonary blastoma
other	lung mucoepidermoid carcinoma
other	skin t-cell lymphoma
other	soft tissue chondrosarcoma
other	testis leydig cell tumor
other	central nervous system (cns) (nos)
other	skin sarcoma (nos)
other	soft tissue ewing sarcoma
other	placenta choriocarcinoma
other	myelodysplastic syndrome (mds) (nos)
other	thymus neuroendocrine carcinoma
other	eye intraocular squamous cell carcinoma (scc)
other	lung solitary fibrous tumor
other	bone ewing sarcoma
other	skin atypical fibroxanthoma
other	skin glomus tumor
other	b-cell neoplasm (nos)
other	langerhans cell histiocytosis (lch)
other	acute b-lymphoblastic leukemia-lymphoma (b-all)
other	heart sarcoma (nos)
other	myeloid sarcoma
other	lung sarcoma (nos)
other	histiocytic sarcoma
other	non-hodgkin lymphoma (nos)
other	soft tissue rhabdomyosarcoma pleomorphic
other	skin dermatofibrosarcoma
other	testis sex cord stromal tumor (nos)
other	mantle cell lymphoma
other	skin kaposi sarcoma
other	soft tissue rhabdomyosarcoma alveolar
other	acute lymphoblastic leukemia-lymphoma (all) (nos)
other	acute myeloid leukemia (aml) (nos)
other	chronic lymphocytic leukemia/small lymphocytic lymphoma (cll/sll)
other	cns sarcoma (nos)
other	soft tissue rhabdomyosarcoma embryonal
other	follicular lymphoma
other	myeloproliferative neoplasm (mpn) (nos)
other	multiple myeloma
other	t-cell neoplasm (nos)
ovary	ovary serous carcinoma
ovary	ovary carcinosarcoma
ovary	ovary epithelial carcinoma
ovary	ovary endometrioid adenocarcinoma
ovary	ovary high grade serous carcinoma
ovary	ovary clear cell carcinoma
ovary	ovary mucinous carcinoma
ovary	ovary granulosa cell tumor
ovary	ovary carcinoma mixed histology
ovary	ovary sex cord stromal tumor (nos)
ovary	ovary serous tumor (lmp)
ovary	ovary female adnexal tumor of wolffian origin
ovary	ovary sex cord tumor with annular tubules (sctat)
ovary	ovary malignant brenner tumor
ovary	ovary low grade serous carcinoma
pancreas	pancreatobiliary carcinoma
pancreas	pancreas carcinoma (nos)
pancreas	pancreas ductal adenocarcinoma
pancreas	pancreas acinar cell carcinoma
pancreas	pancreas adenosquamous carcinoma
pancreas	pancreas solid pseudopapillary tumor
pancreas	pancreas intraductal papillary mucinous tumor (ipmt)
pancreas	pancreas pancreatoblastoma
pancreas	pancreas mucinous cystadenocarcinoma
peritoneum	peritoneum serous carcinoma
peritoneum	peritoneum clear cell carcinoma
peritoneum	peritoneum carcinosarcoma
peritoneum	peritoneum carcinoma mixed histology
peritoneum	peritoneum adenocarcinoma
peritoneum	peritoneum endometrioid adenocarcinoma
peritoneum	peritoneum mucinous carcinoma
pns	schwannoma
pns	neuroblastoma
pns	paraganglioma
prostate	prostate acinar adenocarcinoma
prostate	prostate ductal adenocarcinoma
prostate	prostate undifferentiated carcinoma
prostate	prostate carcinosarcoma
salivary gland	salivary gland myoepithelial carcinoma
salivary gland	salivary gland duct carcinoma
salivary gland	salivary gland adenocarcinoma
salivary gland	salivary gland carcinoma (nos)
salivary gland	salivary gland mucoepidermoid carcinoma
salivary gland	salivary gland acinic cell tumor
salivary gland	salivary gland carcinoma ex pleomorphic adenoma
salivary gland	salivary gland undifferentiated carcinoma
salivary gland	salivary gland mammary analogue secretory carcinoma (masc)
skin	skin squamous cell carcinoma (scc)
skin	skin basal cell carcinoma
skin	skin adnexal carcinoma
skin	skin extramammary pagets disease
skin	skin porocarcinoma
skin	skin appendage tumor
skin-neuro	skin merkel cell carcinoma
small cell	lung small cell undifferentiated carcinoma
small cell	unknown primary undifferentiated small cell carcinoma
small cell	cervix small cell carcinoma
small cell	bladder small cell carcinoma
small cell	uterus endometrial small cell carcinoma
small cell	ureter small cell carcinoma
small cell	ovary small cell carcinoma
small intestine	ampullary adenocarcinoma
small intestine	duodenum adenocarcinoma
small intestine	small intestine adenocarcinoma
soft tissue sarcoma	soft tissue malignant peripheral nerve sheath tumor (mpnst)
soft tissue sarcoma	unknown primary sarcoma
soft tissue sarcoma	soft tissue myxofibrosarcoma
soft tissue sarcoma	soft tissue fibrosarcoma
soft tissue sarcoma	soft tissue neurofibroma
soft tissue sarcoma	soft tissue fibromatosis
soft tissue sarcoma	soft tissue granular cell tumor
soft tissue sarcoma	soft tissue synovial sarcoma
soft tissue sarcoma	soft tissue sarcoma (nos)
soft tissue sarcoma	soft tissue nut midline carcinoma
soft tissue sarcoma	soft tissue myoepithelial carcinoma
soft tissue sarcoma	soft tissue liposarcoma
soft tissue sarcoma	soft tissue desmoplastic small round cell tumor
soft tissue sarcoma	soft tissue meningioma
soft tissue sarcoma	soft tissue arteriovenous malformation
soft tissue sarcoma	soft tissue sarcoma undifferentiated
soft tissue sarcoma	breast sarcoma
soft tissue sarcoma	soft tissue perivascular epithelioid cell tumor (pecoma)
soft tissue sarcoma	soft tissue clear cell sarcoma
soft tissue sarcoma	soft tissue angiomyolipoma
soft tissue sarcoma	soft tissue low grade fibromyxoid sarcoma
soft tissue sarcoma	soft tissue hamartoma
soft tissue sarcoma	soft tissue ganglioneuroma
soft tissue sarcoma	soft tissue ependymoma
soft tissue sarcoma	soft tissue hemangiopericytoma
soft tissue sarcoma	soft tissue inflammatory myofibroblastic tumor
soft tissue sarcoma	soft tissue extrarenal rhabdoid tumor
soft tissue sarcoma	soft tissue primitive neuroectoderm tumor (pnet)
soft tissue sarcoma	soft tissue round cell tumor
soft tissue sarcoma	soft tissue hemangioma
soft tissue sarcoma	soft tissue hemangioendothelioma
stomach	stomach adenocarcinoma (nos)
stomach	stomach adenocarcinoma intestinal type
stomach	stomach adenocarcinoma diffuse type
thymus	thymus carcinoma
thymus thymoma	thymus thymoma (nos)
thyroid	thyroid papillary carcinoma
thyroid	thyroid anaplastic carcinoma
thyroid	thyroid follicular carcinoma
thyroid	thyroid carcinoma (nos)
thyroid	thyroid follicular oncocytic carcinoma
unknown primary underspecified	unknown primary (nos)
unknown primary-neuro	unknown primary undifferentiated neuroendocrine carcinoma
unknown primary-neuro	unknown primary neuroendocrine tumor
urinary	ureter urothelial carcinoma
urinary	urethra urothelial carcinoma
urinary	urethra squamous cell carcinoma (scc)
urinary	urachus carcinoma
urinary	urethra adenocarcinoma
urinary	urethra clear cell carcinoma
urinary	ureter adenocarcinoma
uterus	uterus carcinosarcoma
uterus	uterus perivascular epithelioid cell tumor (pecoma)
uterus	uterus adenosarcoma
