# Supplementary material for: Analytical validation of a novel comprehensive genomic profiling informed circulating tumor DNA monitoring assay for solid tumors
Source: PLoS One. 2024 May 16;19(5):e0302129. doi: 10.1371/journal.pone.0302129 (PMC11098318; doi:10.1371/journal.pone.0302129)
Supplement: S2 Table — (XLSX) [file pone.0302129.s005.xlsx]

## Sheet: Sheet1
Sample ID	Cell Line	Cell Line	Disease Ontology	Vendor
		Catalog #
mixA	SU-DHL-1	CRL-2955	Lymphoma	ATCC
	HCT-15	CCL-225	Colorectal Cancer	ATCC
	LoVo	CCL-229	Colorectal Cancer	ATCC
	THP-1	TIB-202	Acute Monocyte Leukemia	ATCC
mixB	J.RT3-T3.5	TIB-153	Acute T Cell Leukemia	ATCC
	AGS	CRL-1739	Gastric Cancer	ATCC
	RL95-2	CRL-1671	Uterine Cancer	ATCC
	HCC1395	CRL-2324	Breast Cancer	ATCC
mixC	SW48	CCL-231D	Colorectal Cancer	ATCC
	TUR	CRL-2367	Lymphoma	ATCC
	DU-145	HTB-81	Prostate Cancer	ATCC
	CCRF-CEM	CCL-119	Acute Lymphoblastic Leukemia	ATCC
mixD	LC-2/ad	94072247	Lung Adenocarcinoma	Sigma
	HCC1599	CRL-2331	Breast Cancer	ATCC
	SW1417	CCL-238	Colorectal Cancer	ATCC
	HCC1187	CRL-2322	Breast Cancer	ATCC
