# Supplementary material for: Analytical validation of a novel comprehensive genomic profiling informed circulating tumor DNA monitoring assay for solid tumors
Source: PLoS One. 2024 May 16;19(5):e0302129. doi: 10.1371/journal.pone.0302129 (PMC11098318; doi:10.1371/journal.pone.0302129)
Supplement: S3 Table — (XLSX) [file pone.0302129.s006.xlsx]

## Sheet: Sheet1
	DNA Input Level​	Model​	1st order intended VAF Coefficient		2nd order intended VAF Coefficient		3rd order intended VAF Coefficient
			Estimate​	p-value​	Estimate​	p-value​	Estimate​	p-value​
Variant-Level​	10ng​	Linear​	0.0051340​	0.0000​	NA​	NA​	NA​	NA​
		Quadratic​	0.0049740​	0.0000​	0.0000110​	0.16360​	NA​	NA​
		Cubic​	0.0050650​	0.0000​	-0.0000075​	0.8526​	0.0000006​	0.6389​
	33ng​	Linear​	0.0050790​	0.0000​	NA​	NA​	NA​	NA​
		Quadratic​	0.0048840​	0.0000​	0.0000152​	0.04273​	NA​	NA​
		Cubic​	0.0047460​	0.0000​	0.0000461​	0.1959​	-0.0000011​	0.3754​
	66ng​	Linear​	0.0051340​	0.0000​	NA​	NA​	NA​	NA​
		Quadratic​	0.0049690​	0.0000​	0.0000117​	0.17540​	NA​	NA​
		Cubic​	0.0048320​	0.0000​	0.0000406​	0.3460​	-0.0000010​	0.4942​
Sample-level​	10ng​	Linear​	0.0051490​	0.0000​	NA​	NA​	NA​	NA​
		Quadratic​	0.0050330​	0.0000​	0.0000078​	0.33990​	NA​	NA​
		Cubic​	0.0052130​	0.0000​	-0.0000281​	0.5051​	0.0000012​	0.3850​
	33ng​	Linear​	0.0050730​	0.0000​	NA​	NA​	NA​	NA​
		Quadratic​	0.0048800​	0.0000​	0.0000151​	0.05743​	NA​	NA​
		Cubic​	0.0047640​	0.0000​	0.0000409​	0.2761​	-0.0000009​	0.4813​
	66ng​	Linear​	0.0051030​	0.0000​	NA​	NA​	NA​	NA​
		Quadratic​	0.0049370​	0.0000​	0.0000119​	0.17130​	NA​	NA​
		Cubic​	0.0048180​	0.0000​	0.0000367​	0.3957​	-0.0000008​	0.5578​
