# Supplementary material for: Analytical validation of a novel comprehensive genomic profiling informed circulating tumor DNA monitoring assay for solid tumors
Source: PLoS One. 2024 May 16;19(5):e0302129. doi: 10.1371/journal.pone.0302129 (PMC11098318; doi:10.1371/journal.pone.0302129)
Supplement: S4 Table — (XLSX) [file pone.0302129.s007.xlsx]

## Sheet: Figure 2A
Number of monitorable alterations per sample	Percent of patients	Alteration type
0	19	Pathogenic only
1	27.5	Pathogenic only
2	21.9	Pathogenic only
3	13.7	Pathogenic only
4	7.2	Pathogenic only
5	3.9	Pathogenic only
6	2.1	Pathogenic only
7	1.2	Pathogenic only
8	0.7	Pathogenic only
9	0.5	Pathogenic only
10	0.3	Pathogenic only
11	0.3	Pathogenic only
12	0.2	Pathogenic only
13	0.2	Pathogenic only
14	0.2	Pathogenic only
15	0.1	Pathogenic only
16	0.1	Pathogenic only
17	0.1	Pathogenic only
18	0.1	Pathogenic only
19	0.1	Pathogenic only
20	0.1	Pathogenic only
21	0	Pathogenic only
22	0	Pathogenic only
23	0	Pathogenic only
24	0	Pathogenic only
25	0	Pathogenic only
26	0	Pathogenic only
27	0	Pathogenic only
28	0	Pathogenic only
29	0	Pathogenic only
30	0.1	Pathogenic only
0	10	All coding
1	15.2	All coding
2	16.7	All coding
3	14.4	All coding
4	11.3	All coding
5	8.1	All coding
6	5.6	All coding
7	3.7	All coding
8	2.7	All coding
9	2	All coding
10	1.4	All coding
11	1	All coding
12	0.8	All coding
13	0.6	All coding
14	0.6	All coding
15	0.4	All coding
16	0.4	All coding
17	0.3	All coding
18	0.3	All coding
19	0.3	All coding
20	0.2	All coding
21	0.3	All coding
22	0.2	All coding
23	0.2	All coding
24	0.2	All coding
25	0.2	All coding
26	0.2	All coding
27	0.2	All coding
28	0.2	All coding
29	0.2	All coding
30	2.4	All coding
0	3.4	Total (coding, synonymous, and non-coding)
1	6.6	Total (coding, synonymous, and non-coding)
2	8.4	Total (coding, synonymous, and non-coding)
3	9.4	Total (coding, synonymous, and non-coding)
4	9.8	Total (coding, synonymous, and non-coding)
5	8.9	Total (coding, synonymous, and non-coding)
6	8.1	Total (coding, synonymous, and non-coding)
7	6.8	Total (coding, synonymous, and non-coding)
8	5.4	Total (coding, synonymous, and non-coding)
9	4.5	Total (coding, synonymous, and non-coding)
10	3.7	Total (coding, synonymous, and non-coding)
11	3	Total (coding, synonymous, and non-coding)
12	2.4	Total (coding, synonymous, and non-coding)
13	2	Total (coding, synonymous, and non-coding)
14	1.6	Total (coding, synonymous, and non-coding)
15	1.3	Total (coding, synonymous, and non-coding)
16	1.1	Total (coding, synonymous, and non-coding)
17	0.9	Total (coding, synonymous, and non-coding)
18	0.9	Total (coding, synonymous, and non-coding)
19	0.7	Total (coding, synonymous, and non-coding)
20	0.5	Total (coding, synonymous, and non-coding)
21	0.5	Total (coding, synonymous, and non-coding)
22	0.5	Total (coding, synonymous, and non-coding)
23	0.4	Total (coding, synonymous, and non-coding)
24	0.4	Total (coding, synonymous, and non-coding)
25	0.4	Total (coding, synonymous, and non-coding)
26	0.3	Total (coding, synonymous, and non-coding)
27	0.3	Total (coding, synonymous, and non-coding)
28	0.3	Total (coding, synonymous, and non-coding)
29	0.2	Total (coding, synonymous, and non-coding)
30	7.2	Total (coding, synonymous, and non-coding)

## Sheet: Figure 2B
disease group	Percent of samples	Number of Alterations
male genital	43.5064935064935	10+
male genital	55.8441558441558	2-9
male genital	0.649350649350649	<2
bladder	67.15	10+
bladder	31.95	2-9
bladder	0.9	<2
crc	43.75	10+
crc	55.05	2-9
crc	1.2	<2
small intestine	38.8779527559055	10+
small intestine	59.6456692913386	2-9
small intestine	1.47637795275591	<2
urinary	46.4530892448513	10+
urinary	51.9450800915332	2-9
urinary	1.60183066361556	<2
esophagus	43.2	10+
esophagus	55.1	2-9
esophagus	1.7	<2
appendix	32.0574162679426	10+
appendix	66.0287081339713	2-9
appendix	1.91387559808612	<2
stomach	34.5	10+
stomach	63.45	2-9
stomach	2.05	<2
pancreas	8.75	10+
pancreas	88.9	2-9
pancreas	2.35	<2
nsclc	62.45	10+
nsclc	35	2-9
nsclc	2.55	<2
endometrial	37.05	10+
endometrial	60.35	2-9
endometrial	2.6	<2
biliary	25.4237288135593	10+
biliary	71.3983050847458	2-9
biliary	3.17796610169492	<2
skin	74.5985401459854	10+
skin	21.4598540145985	2-9
skin	3.94160583941606	<2
cervix	42.0918367346939	10+
cervix	53.890306122449	2-9
cervix	4.01785714285714	<2
female genital	42.578125	10+
female genital	52.734375	2-9
female genital	4.6875	<2
breast	24.15	10+
breast	70.45	2-9
breast	5.4	<2
cup	36.6	10+
cup	57.4	2-9
cup	6	<2
liver	20.9039548022599	10+
liver	72.1751412429379	2-9
liver	6.92090395480226	<2
head and neck	41.05	10+
head and neck	52	2-9
head and neck	6.95	<2
kidney	22.3	10+
kidney	70.75	2-9
kidney	6.95	<2
melanoma	56.95	10+
melanoma	35.85	2-9
melanoma	7.2	<2
cholangiocarcinoma	12	10+
cholangiocarcinoma	80.5	2-9
cholangiocarcinoma	7.5	<2
anus	38.7096774193548	10+
anus	53.6502546689304	2-9
anus	7.64006791171477	<2
uterus	17.0119956379498	10+
uterus	74.5910577971647	2-9
uterus	8.3969465648855	<2
fallopian tube	13.0546075085324	10+
fallopian tube	78.1569965870307	2-9
fallopian tube	8.78839590443686	<2
ovary	14.35	10+
ovary	76.35	2-9
ovary	9.3	<2
prostate	11.95	10+
prostate	76.55	2-9
prostate	11.5	<2
peritoneum	9.00383141762452	10+
peritoneum	78.544061302682	2-9
peritoneum	12.4521072796935	<2
salivary gland	24.1491085899514	10+
salivary gland	62.0745542949757	2-9
salivary gland	13.7763371150729	<2
unknown primary underspecified	31.3984168865435	10+
unknown primary underspecified	53.5620052770449	2-9
unknown primary underspecified	15.0395778364116	<2
glioma	10.5	10+
glioma	73.5	2-9
glioma	16	<2
gi-neuro	19.2796610169492	10+
gi-neuro	64.4067796610169	2-9
gi-neuro	16.3135593220339	<2
leiomyosarcoma	6.54761904761905	10+
leiomyosarcoma	75.5952380952381	2-9
leiomyosarcoma	17.8571428571429	<2
thyroid	12.0619396903015	10+
thyroid	69.519152404238	2-9
thyroid	18.4189079054605	<2
thymus	15.2173913043478	10+
thymus	65.9420289855072	2-9
thymus	18.8405797101449	<2
small cell	23.55	10+
small cell	56.75	2-9
small cell	19.7	<2
mesothelioma	4.87364620938628	10+
mesothelioma	73.6462093862816	2-9
mesothelioma	21.4801444043321	<2
female-neuro	13.8888888888889	10+
female-neuro	63.1944444444444	2-9
female-neuro	22.9166666666667	<2
adrenal gland	13.0769230769231	10+
adrenal gland	63.4615384615385	2-9
adrenal gland	23.4615384615385	<2
unknown primary-neuro	14.9906890130354	10+
unknown primary-neuro	61.2662942271881	2-9
unknown primary-neuro	23.7430167597765	<2
male-neuro	6.38297872340426	10+
male-neuro	69.3617021276596	2-9
male-neuro	24.2553191489362	<2
germ cell	12.8318584070796	10+
germ cell	62.3893805309734	2-9
germ cell	24.7787610619469	<2
endocrine-neuro	9.46915351506456	10+
endocrine-neuro	64.2754662840746	2-9
endocrine-neuro	26.2553802008608	<2
bone sarcoma	3.2258064516129	10+
bone sarcoma	69.8924731182796	2-9
bone sarcoma	26.8817204301075	<2
carcinoid	10.0591715976331	10+
carcinoid	61.5384615384615	2-9
carcinoid	28.4023668639053	<2
other	17.9190751445087	10+
other	52.6011560693642	2-9
other	29.4797687861272	<2
adenoid cystic carcinoma	4.9800796812749	10+
adenoid cystic carcinoma	65.1394422310757	2-9
adenoid cystic carcinoma	29.8804780876494	<2
pns	7.74193548387097	10+
pns	54.1935483870968	2-9
pns	38.0645161290323	<2
skin-neuro	23.75	10+
skin-neuro	38.125	2-9
skin-neuro	38.125	<2
head and neck-neuro	7.14285714285714	10+
head and neck-neuro	53.0612244897959	2-9
head and neck-neuro	39.7959183673469	<2
soft tissue sarcoma	5.62130177514793	10+
soft tissue sarcoma	51.7751479289941	2-9
soft tissue sarcoma	42.603550295858	<2
cns non-glioma	2.25563909774436	10+
cns non-glioma	52.4812030075188	2-9
cns non-glioma	45.2631578947368	<2
gist	1.06666666666667	10+
gist	52	2-9
gist	46.9333333333333	<2
thymus thymoma	3.2258064516129	10+
thymus thymoma	49.4623655913978	2-9
thymus thymoma	47.3118279569892	<2

## Sheet: Figure 2C
	Mean	Lower bound	Upper bound
Variant Level	0.988	0.986	0.991
Sample Level	0.99	0.978	0.996

## Sheet: Figure 2D
	Mean	Lower bound	Upper bound
0	0.904	0.878	0.924
1	0.086	0.066	0.11
>=2	0.01	0.004	0.022

## Sheet: Figure 3A
	Mean	Lower Bound	Upper Bound
Variant-level	0.997	0.996	0.998
Sample-level	0.996	0.988	0.999

## Sheet: Figure 3B
	Mean	Lower Bound	Upper Bound
0 FP	0.954	0.936	0.968
1 FP	0.042	0.03	0.059
2 FP	0.0038	0.0013	0.012

## Sheet: Figure 4A
	Mean	Lower Bound	Upper Bound
Contrived 10ng	0.985	0.973	0.992
Contrived 33ng	0.991	0.977	0.996
Contrived 66ng	0.984	0.967	0.992
Patient	1	0.949	1

## Sheet: Figure 4B
	Mean	Lower Bound	Upper Bound
Contrived 10ng	0.989	0.968	0.997
Contrived 33ng	98.4	0.961	0.994
Contrived 66ng	0.973	0.946	0.987
Patient	1	0.855	1

## Sheet: Figure 5A
Liquid CGP VAF	FoundationOne Tracker VAF
0.01716	0.0120307
0.04468	0.0539945
0.02932	0.0211572
0.01227	0.0218009
0.01877	0.0136752
0.00996	0.0079673
0.01593	0.0168939
0.02377	0.0213568
0.01538	0.0140199
0.04946	0.0424022
0.01417	0.0250115
0.00833	0.0120381
0.01825	0.0129503
0.00626	0.0122864
0.0112	0.00783433
0.00857	0.0080478
0.00587	0.00625692
0.00595	0.00914095
0.00553	0.00863775
0.00644	0.0116409
0.01498	0.0144665
0.00919	0.0120414
0.02389	0.0286054
0.01193	0.0116682
0.02728	0.0289572
0.00696	0.00605206
0.00519	0.00355795
0.00549	0.00842908
0.07504	0.0825862
0.01786	0.0329969
0.01687	0.0150369

## Sheet: Figure 5B
Liquid CGP Mean VAF	FoundationOne Tracker Mean VAF
0.01791	0.00713605
0.00588	0.00405404
0.0125533	0.00910999
0.007385	0.00682018
0.020265	0.0179741

[truncated: 7 more sheets: Figure 6A, Figure 6B, Figure 6C, Supp Fig S1, Supp FigS2A, Supp FigS2B, Supp Fig3]
